# Supplementary material for: Amyloid-β and phosphorylated tau screening in bottlenose dolphin (Tursiops truncatus) and striped dolphin (Stenella coeruleoalba) brains from Italy reveals distinct immunohistochemical patterns correlating with age and co-morbidity
Source: PLoS One. 2024 Nov 26;19(11):e0314085. doi: 10.1371/journal.pone.0314085 (PMC11594424; doi:10.1371/journal.pone.0314085)
Supplement: S1 Table — (XLSX) [file pone.0314085.s004.xlsx]

## Sheet: Sheet1
Dolphin	Sample_Age	Species	Age	Sex	Group	Pathogen	Specifically	Viral	Bacterial	Parasitic	MOC_neurocyto	MOC_neurocytonuclear	MOC_perineuronal	G_MOC_neurocyto	G_MOC_neurocytonuclear	G_MOC_perineuronal	MOC_cytonuclear_merged	G_MOC_cytonuclear_merged
ID146	>10 years	Tt	young	M	N			No	No	No	0.165	0.655	0	0.28	1.095	0	0.61	1.015
ID20	>10 years	Tt	old	F	N			No	No	No	0	1.05	0	0	1.41	0	0.86	1.11
ID89	>10 years	Tt	young	M	N			No	No	No	0.205	0.135	0	0.2	0.23	0	0.385	0.49
ID139	>10 years	Tt	old	M	N			No	No	No	0.145	0.455	0	0.215	0.62	0	0.4	0.51
ID159	>10 years	Tt	old	M	N			No	No	No	0.09	0.07	0	0.16	0.11	0	0.16	0.27
ID319	>10 years	Tt	old	M	N			No	No	No	0.05	0.23	0	0.085	0.38	0	0.265	0.435
ID344	>5 years	Tt	young	M	N			No	No	No	0.75	1	0	0.92	1.33	0	1.09	1.14
ID196	>10 years	Tt	old	M	P	parasitic	T. gondii	No	No	Yes	0	1.08	0	0	1.14	0	0.96	0.93
ID192	>10 years	Tt	young	F	N			No	No	No	0.2	1	0	0.33	1.33	0	0.92	1.2
ID107	>10 years	Tt	young	M	P			No	No	No	0.04	0	0	0.07	0	0	0.04	0.07
ID133	>10 years	Tt	old	F	P			No	No	No	0	0.2	0	0	0.33	0	0.08	0.13
ID142	>10 years	Tt	old	F	P	parasitic	T. gondii	No	No	Yes	0.02	0.11	0	0.035	0.185	0	0.05	0.08
ID165	>10 years	Tt	old	M	P	parasitic	T. gondii	No	No	Yes	0.05	0.2	0	0.08	0.33	0	0.06	0.1
ID201	>10 years	Tt	old	M	P	viral	DMV	Yes	No	No	0.08	0	0	0.13	0	0	0.1	0.17
ID203	>10 years	Tt	old	M	N			No	No	No	0	1.06	0	0	1.765	0	1.06	1.765
ID114	>10 years	Tt	calves	M	calves			No	No	No	0	1.12	0	0	1.53	0	1.12	1.53
ID144	>10 years	Tt	calves	M	calves			No	No	No	0	1.31	0	0	1.85	0	1.31	1.85
ID145	>10 years	Tt	calves	M	calves			No	No	No	0	0.6	0	0	1.01	0	0.6	1.01
ID343	>5 years	Tt	calves	F	calves			No	No	No	0.72	0.54	0	0.78	0.63	0	0.93	0.88
ID123	>10 years	Tt	calves	F	calves			No	No	No	0	1.34	0	0	1.57	0	1.34	1.57
ID545	<5 years	Tt	calves	M	calves			No	No	No	0.96	0	0	1.27	0	0	0.96	1.27
ID520	<5 years	Tt	old	F	P	bacterial	P. aeruginosa	No	Yes	No	1.15	0.4	0	1.41	0.67	0	1.15	1.41
ID544	<5 years	Tt	old	F	N			No	No	No	0.325	0.1	0	0.545	0.165	0	0.335	0.555
ID596	<5 years	Tt	young	M	N			No	No	No	0.3	0.2	0	0.49	0.33	0	0.3	0.51
ID598	<5 years	Tt	old	F	P	viral	Herpesvirus	Yes	No	No	0.205	0	0.29	0.345	0	0.49	0.205	0.345
ID624	<5 years	Tt	young	F	N			No	No	No	0.385	0.3	0	0.64	0.5	0	0.4	0.665
ID653	<5 years	Tt	old	F	P			No	No	No	0	0	1.88	0	0	2.38	0	0
Tt66499/21	<5 years	Tt	young	M	P	bacterial	Photobacterium damselae	No	Yes	No	0.23	0.7	0	0.38	0.83	0	0.73	0.88
Tt177/22	<5 years	Tt	old	F	P	viral	DMV; (Herpesvirus - not tested in brain)	Yes	No	No	0.2	0.67	0.33	0.33	1.11	0.56	0.87	1.44
Tt51352/20 = ID514 unipd	<5 years	Tt	old	F	P	bacterial; parasitic	Photobacterium damselae; Listeria; Clostridium; T. gondii	No	Yes	Yes	0.36	0.4	0	0.6	0.67	0	0.56	0.93
Sc8319/21	<5 years	Sc	young	M	P	viral	Herpesvirus	Yes	No	No	0.7	0	0	1.16	0	0	0.7	1.16
Sc26362/21	<5 years	Sc	young	M	P	parasitic	T. gondii	No	No	Yes	0.4	1.4	0	0.67	2	0	1.29	1.82
Sc35704	<5 years	Sc	young	M	P	bacterial	B. ceti	No	Yes	No	0.53	0.35	0	0.88	0.58	0	0.66	1.09
Sc121502	<5 years	Sc	old	F	P	viral	DMV	Yes	No	No	0.66	0	0	0.76	0	0	0.66	0.76
Sc11561	<5 years	Sc	young	F	P	bacterial	B. ceti; Aeromonas hydrophila	No	Yes	No	1.09	0	0	1.82	0	0	1.09	1.82
Sc95661/19	>5 years	Sc	old	M	P	parasitic	T. gondii	No	No	Yes	0.98	1.2	0	1.63	1.33	0	1.38	1.64
Sc11447	>5 years	Sc	old	F	P			No	No	No	0.62	0.63	0	0.7	1.04	0	1.25	1.75
Sc106163	>5 years	Sc	old	M	P	viral	DMV	Yes	No	No	0	0.62	0.44	0	1.03	0.73	0.62	1.03
Sc51416	<5 years	Sc	old	F	N			No	No	No	0	0.4	0	0	0.66	0	0.4	0.66
Sc3908	>5 years	Sc	old	F	P	viral; bacterial	DMV; Staphylococcus	Yes	Yes	No	0.32	0	0.82	0.53	0	1.36	0.32	0.53
Sc123517	>10 years	Sc	old	M	P	viral; parasitic	DMV; T. gondii	Yes	No	Yes	0.2	1.1	0	0.33	1.16	0	1.33	1.56
Sc1267	>5 years	Sc	young	F	P	bacterial; parasitic	Listeria; B. ceti; T. gondii	No	Yes	Yes	0.73	0	0	1.22	0	0	0.73	1.22
Sc78983	>5 years	Sc	old	F	P	viral; bacterial; parasitic	Salmonella spp., DMV, T. gondii	Yes	Yes	Yes	0.24	0	0	0.41	0	0	0.24	0.41
