# Supplementary material for: Amyloid-β and phosphorylated tau screening in bottlenose dolphin (Tursiops truncatus) and striped dolphin (Stenella coeruleoalba) brains from Italy reveals distinct immunohistochemical patterns correlating with age and co-morbidity
Source: PLoS One. 2024 Nov 26;19(11):e0314085. doi: 10.1371/journal.pone.0314085 (PMC11594424; doi:10.1371/journal.pone.0314085)
Supplement: S2 Table — (XLSX) [file pone.0314085.s005.xlsx]

## Sheet: Sheet1
Comparison	Variable	Test	p-value
All_Dolphins	MOC_cytonuclear_merged	Kruskal-Wallis	0.6826
All_Dolphins	G_MOC_cytonuclear_merged	Kruskal-Wallis	0.4021
All_Dolphins	MOC_perineuronal	Kruskal-Wallis	0.6396
All_Dolphins	G_MOC_perineuronal	Kruskal-Wallis	0.8157
Tursiops	MOC_cytonuclear_merged	Kruskal-Wallis	0.6562
Tursiops	G_MOC_cytonuclear_merged	Kruskal-Wallis	0.8237
Tursiops	MOC_perineuronal	Kruskal-Wallis	0.5749
Tursiops	G_MOC_perineuronal	Kruskal-Wallis	0.6609
Tursiops_Old	MOC_cytonuclear_merged	Kruskal-Wallis	0.8796
Tursiops_Old	G_MOC_cytonuclear_merged	Kruskal-Wallis	0.6871
Tursiops_Old	MOC_perineuronal	Kruskal-Wallis	0.4197
Tursiops_Old	G_MOC_perineuronal	Kruskal-Wallis	0.4827
